# Supplementary material for: Insight into the pulmonary molecular toxicity of heated tobacco products using human bronchial and alveolar mucosa models at air–liquid interface
Source: Sci Rep. 2022 Sep 30;12:16396. doi: 10.1038/s41598-022-20657-y (PMC9525689; doi:10.1038/s41598-022-20657-y)
Supplement: Supplementary file 2 — Supplementary Tables. [file 41598_2022_20657_MOESM2_ESM.xlsx]

## Sheet: S1
Supplementary table S1. 724 genes regulated with p<0.01 and ratios >2-fold in bronchial ALI post 24 h exposure to HTP-smoke compared to sham. 424 genes were upregulated in exposed bronchial ALI and 300 downregulated.
Ensembl gene ID	Linear fold change (HTP-smoke vs. sham)	Symbol or ID	Description	Entrez ID
ENSG00000230551	47.9592	ENSG00000230551	LncRNA
ENSG00000177243	38.6577	DEFB103B	defensin beta 103B	55894
ENSG00000274845	37.3723	ENSG00000274845	ncRNA
ENSG00000188508	34.6569	KRTDAP	keratinocyte differentiation associated protein	388533
ENSG00000188100	27.5821	FAM25A	family with sequence similarity 25 member A	643161
ENSG00000156282	18.5799	CLDN17	claudin 17	26285
ENSG00000159516	18.5298	SPRR2G	small proline rich protein 2G	6706
ENSG00000266714	17.7751	MYO15B	myosin XVB	80022
ENSG00000176797	16.513	DEFB103A	defensin beta 103A	414325
ENSG00000196805	15.316	SPRR2B	small proline rich protein 2B	6701
ENSG00000074211	14.6566	PPP2R2C	protein phosphatase 2 regulatory subunit Bgamma	5522
ENSG00000189001	14.476	SBSN	suprabasin	374897
ENSG00000130600	13.4381	H19	H19 imprinted maternally expressed transcript	283120
ENSG00000102349	13.0384	KLF8	Kruppel like factor 8	11279
ENSG00000169509	12.4458	CRCT1	cysteine rich C-terminal 1	54544
ENSG00000204866	11.1994	IGFL2	IGF like family member 2	147920
ENSG00000109182	11.0052	CWH43	cell wall biogenesis 43 C-terminal homolog	80157
ENSG00000238266	10.9473	LINC00707	long intergenic non-protein coding RNA 707	100507127
ENSG00000204539	10.7559	CDSN	corneodesmosin	1041
ENSG00000287001	10.5283	ENSG00000287001	LncRNA
ENSG00000196436	10.3857	NPIPB15	nuclear pore complex interacting protein family member B15	440348
ENSG00000269989	10.2128	ENSG00000269989
ENSG00000203785	9.95569	SPRR2E	small proline rich protein 2E	6704
ENSG00000161798	9.59143	AQP5	aquaporin 5	362
ENSG00000140400	9.23036	MAN2C1	mannosidase alpha class 2C member 1	4123
ENSG00000186474	8.78612	KLK12	kallikrein related peptidase 12	43849
ENSG00000185966	8.59087	LCE3E	late cornified envelope 3E	353145
ENSG00000143590	8.44679	EFNA3	ephrin A3	1944
ENSG00000105427	8.39798	CNFN	cornifelin	84518
ENSG00000167754	8.34907	KLK5	kallikrein related peptidase 5	25818
ENSG00000140465	8.22391	CYP1A1	cytochrome P450 family 1 subfamily A member 1	1543
ENSG00000283227	8.18983	ENSG00000283227
ENSG00000268307	8.13203	LINC02560	long intergenic non-protein coding RNA 2560	110806301
ENSG00000169203	7.96903	NPIPB12	nuclear pore complex interacting protein family member B12	440353
ENSG00000235385	7.91922	LINC02154	long intergenic non-protein coding RNA 2154	109729169
ENSG00000228253	7.56111	ATP8	ATP synthase F0 subunit 8	4509
ENSG00000170423	7.55365	KRT78	keratin 78	196374
ENSG00000099889	7.35933	ARVCF	ARVCF delta catenin family member	421
ENSG00000215853	7.16788	RPTN	repetin	126638
ENSG00000135976	6.77931	ANKRD36	ankyrin repeat domain 36	375248
ENSG00000269825	6.74605	ENSG00000269825
ENSG00000182261	6.51018	NLRP10	NLR family pyrin domain containing 10	338322
ENSG00000134760	6.49624	DSG1	desmoglein 1	1828
ENSG00000163202	6.37538	LCE3D	late cornified envelope 3D	84648
ENSG00000169474	6.34644	SPRR1A	small proline rich protein 1A	6698
ENSG00000272686	6.34425	WASL-DT	WASL divergent transcript	116435299
ENSG00000231566	6.32151	ENSG00000231566
ENSG00000172548	6.30595	NIPAL4	NIPA like domain containing 4	348938
ENSG00000260711	6.21241	ENSG00000260711
ENSG00000268628	6.20235	ENSG00000268628
ENSG00000100311	6.17276	PDGFB	platelet derived growth factor subunit B	5155
ENSG00000237330	6.0394	RNF223	ring finger protein 223	401934
ENSG00000203786	5.97804	KPRP	keratinocyte proline rich protein	448834
ENSG00000258791	5.89791	LINC00520	long intergenic non-protein coding RNA 520	645687
ENSG00000245532	5.89426	NEAT1	nuclear paraspeckle assembly transcript 1	283131
ENSG00000163216	5.87449	SPRR2D	small proline rich protein 2D	6703
ENSG00000110497	5.8645	AMBRA1	autophagy and beclin 1 regulator 1	55626
ENSG00000237643	5.81296	ENSG00000237643
ENSG00000196696	5.70684	PDXDC2P-NPIPB14P	nuclear pore complex-interacting protein	283970
ENSG00000268621	5.6868	IGFL2-AS1	IGFL2 antisense RNA 1	645553
ENSG00000108602	5.63837	ALDH3A1	aldehyde dehydrogenase 3 family member A1	218
ENSG00000161544	5.50737	CYGB	cytoglobin	114757
ENSG00000188277	5.47486	C15orf62	chromosome 15 open reading frame 62	643338
ENSG00000261505	5.40197	ENSG00000261505
ENSG00000241794	5.39434	SPRR2A	small proline rich protein 2A	6700
ENSG00000168447	5.38262	SCNN1B	sodium channel epithelial 1 subunit beta	6338
ENSG00000164266	5.37228	SPINK1	serine peptidase inhibitor Kazal type 1	6690
ENSG00000165799	5.36488	RNASE7	ribonuclease A family member 7	84659
ENSG00000255823	5.35146	MTRNR2L8	MT-RNR2 like 8	100463486
ENSG00000121742	5.28369	GJB6	gap junction protein beta 6	10804
ENSG00000245848	5.26462	CEBPA	CCAAT enhancer binding protein alpha	1050
ENSG00000136695	5.25014	IL36RN	interleukin 36 receptor antagonist	26525
ENSG00000075673	5.22842	ATP12A	ATPase H+/K+ transporting non-gastric alpha2 subunit	479
ENSG00000101210	5.17908	EEF1A2	eukaryotic translation elongation factor 1 alpha 2	1917
ENSG00000184330	5.14161	S100A9	S100 calcium binding protein A7A	338324
ENSG00000267519	5.07607	ENSG00000267519
ENSG00000167656	5.03673	LY6D	lymphocyte antigen 6 family member D	8581
ENSG00000179148	5.0299	ALOXE3	arachidonate lipoxygenase 3	59344
ENSG00000186529	5.02167	CYP4F3	cytochrome P450 family 4 subfamily F member 3	4051
ENSG00000261068	4.96952	ENSG00000261068
ENSG00000251562	4.93028	MALAT1	metastasis associated lung adenocarcinoma transcript 1	378938
ENSG00000115828	4.861	QPCT	glutaminyl-peptide cyclotransferase	25797
ENSG00000171310	4.80896	CHST11	carbohydrate sulfotransferase 11	50515
ENSG00000168703	4.79353	WFDC12	WAP four-disulfide core domain 12	128488
ENSG00000143369	4.75865	ECM1	extracellular matrix protein 1	1893
ENSG00000180667	4.70034	YOD1	YOD1 deubiquitinase	55432
ENSG00000145879	4.69778	SPINK7	serine peptidase inhibitor Kazal type 7	84651
ENSG00000258689	4.68453	LINC01269	long intergenic non-protein coding RNA 1269	103695436
ENSG00000147394	4.66359	ZNF185	zinc finger protein 185 with LIM domain	7739
ENSG00000256646	4.59802	PSMA2	proteasome 20S subunit alpha 2	5683
ENSG00000171476	4.58623	HOPX	HOP homeobox	84525
ENSG00000166592	4.53228	RRAD	RRAD, Ras related glycolysis inhibitor and calcium channel regulator	6236
ENSG00000140519	4.47409	RHCG	Rh family C glycoprotein	51458
ENSG00000141034	4.42298	GID4	GID complex subunit 4 homolog	79018
ENSG00000114812	4.41496	VIPR1	vasoactive intestinal peptide receptor 1	7433
ENSG00000102886	4.4008	GDPD3	glycerophosphodiester phosphodiesterase domain containing 3	79153
ENSG00000106089	4.34433	STX1A	syntaxin 1A	6804
ENSG00000204421	4.29233	LY6G6C	lymphocyte antigen 6 family member G6C	80740
ENSG00000197614	4.28004	MFAP5	microfibril associated protein 5	8076
ENSG00000171903	4.25613	CYP4F11	cytochrome P450 family 4 subfamily F member 11	57834
ENSG00000184860	4.21413	SDR42E1	short chain dehydrogenase/reductase family 42E, member 1	93517
ENSG00000280206	4.20579	ENSG00000280206
ENSG00000186832	4.20445	KRT16	keratin 16	3868
ENSG00000189090	4.19437	FAM25G	family with sequence similarity 25 member G	100133093
ENSG00000088002	4.18197	SULT2B1	sulfotransferase family 2B member 1	6820
ENSG00000136943	4.14956	CTSV	cathepsin V	1515
ENSG00000152766	4.12296	ANKRD22	ankyrin repeat domain 22	118932
ENSG00000215421	4.07547	ZNF407	zinc finger protein 407	55628
ENSG00000215252	4.06155	GOLGA8B	golgin A8 family member B	440270
ENSG00000275216	4.04951	ENSG00000275216
ENSG00000104154	3.97169	SLC30A4	solute carrier family 30 member 4	7782
ENSG00000128965	3.93879	CHAC1	ChaC glutathione specific gamma-glutamylcyclotransferase 1	79094
ENSG00000167767	3.89588	KRT80	keratin 80	144501
ENSG00000108352	3.89466	RAPGEFL1	Rap guanine nucleotide exchange factor like 1	51195
ENSG00000125775	3.87594	SDCBP2	syndecan binding protein 2	27111
ENSG00000183696	3.82995	UPP1	uridine phosphorylase 1	7378
ENSG00000205639	3.82919	MFSD2B	major facilitator superfamily domain containing 2B	388931
ENSG00000163209	3.82196	SPRR3	small proline rich protein 3	6707
ENSG00000275993	3.81497	SIK1B	salt inducible kinase 1B (putative)	102724428
ENSG00000232931	3.81392	ENSG00000232931
ENSG00000137878	3.77147	GCOM1	GCOM1, MYZAP-POLR2M combined locus	145781
ENSG00000166535	3.73667	A2ML1	alpha-2-macroglobulin like 1	144568
ENSG00000154227	3.71884	CERS3	ceramide synthase 3	204219
ENSG00000057657	3.71098	PRDM1	PR/SET domain 1	639
ENSG00000142235	3.70056	LMTK3	lemur tyrosine kinase 3	114783
ENSG00000131127	3.64435	ZNF141	zinc finger protein 141	7700
ENSG00000166046	3.64117	TCP11L2	t-complex 11 like 2	255394
ENSG00000004534	3.63972	RBM6	RNA binding motif protein 6	10180
ENSG00000010438	3.63709	PRSS3	serine protease 3	5646
ENSG00000187017	3.61555	ESPN	espin	83715
ENSG00000266094	3.6027	RASSF5	Ras association domain family member 5	83593
ENSG00000198695	3.52071	ND6	NADH dehydrogenase subunit 6	4541
ENSG00000167987	3.4986	VPS37C	VPS37C subunit of ESCRT-I	55048
ENSG00000187605	3.49392	TET3	tet methylcytosine dioxygenase 3	200424
ENSG00000198899	3.49081	ATP6	ATP synthase F0 subunit 6	4508
ENSG00000149948	3.48967	HMGA2	high mobility group AT-hook 2	8091
ENSG00000121552	3.46138	CSTA	cystatin A	1475
ENSG00000076928	3.45163	ARHGEF1	Rho guanine nucleotide exchange factor 1	9138
ENSG00000170465	3.44496	KRT6C	keratin 6C	286887
ENSG00000167755	3.4399	KLK6	kallikrein related peptidase 6	5653
ENSG00000076826	3.42435	CAMSAP3	calmodulin regulated spectrin associated protein family member 3	57662
ENSG00000069667	3.4113	RORA	RAR related orphan receptor A	6095
ENSG00000101213	3.39831	PTK6	protein tyrosine kinase 6	5753
ENSG00000105388	3.39043	CEACAM5	CEA cell adhesion molecule 5	1048
ENSG00000081721	3.38556	DUSP12	dual specificity phosphatase 12	11266
ENSG00000175826	3.38217	CTDNEP1	CTD nuclear envelope phosphatase 1	23399
ENSG00000099139	3.37721	PCSK5	proprotein convertase subtilisin/kexin type 5	5125
ENSG00000141738	3.36481	GRB7	growth factor receptor bound protein 7	2886
ENSG00000166987	3.33657	MBD6	methyl-CpG binding domain protein 6	114785
ENSG00000188910	3.3275	GJB3	gap junction protein beta 3	2707
ENSG00000141579	3.3185	ZNF750	zinc finger protein 750	79755
ENSG00000231721	3.31768	LINC-PINT	long intergenic non-protein coding RNA, p53 induced transcript	378805
ENSG00000172831	3.31062	CES2	carboxylesterase 2	8824
ENSG00000172005	3.29353	MAL	mal, T cell differentiation protein	4118
ENSG00000185864	3.28577	NPIPB4	nuclear pore complex interacting protein family member B4	440345
ENSG00000081277	3.27902	PKP1	plakophilin 1	5317
ENSG00000271303	3.23087	SRXN1	sulfiredoxin 1	140809
ENSG00000167772	3.22795	ANGPTL4	angiopoietin like 4	51129
ENSG00000137054	3.22515	POLR1E	RNA polymerase I subunit E	64425
ENSG00000197191	3.2251	CYSRT1	cysteine rich tail 1	375791
ENSG00000258757	3.20924	ENSG00000258757	antisense to ERO1L, LcRNA
ENSG00000185479	3.20269	KRT6B	keratin 6B	3854
ENSG00000173210	3.19928	ABLIM3	actin binding LIM protein family member 3	22885
ENSG00000204160	3.18768	ZDHHC18	zinc finger DHHC-type palmitoyltransferase 18	84243
ENSG00000148671	3.18215	ADIRF	adipogenesis regulatory factor	10974
ENSG00000136826	3.17079	KLF4	Kruppel like factor 4	9314
ENSG00000138311	3.16633	ZNF365	zinc finger protein 365	22891
ENSG00000170113	3.16136	NIPA1	NIPA magnesium transporter 1	123606
ENSG00000129451	3.15378	KLK10	kallikrein related peptidase 10	5655
ENSG00000272734	3.15172	ENSG00000272734
ENSG00000169469	3.1495	SPRR1B	small proline rich protein 1B	6699
ENSG00000196912	3.13458	ANKRD36B	ankyrin repeat domain 36B	57730
ENSG00000285108	3.1329	ENSG00000285108
ENSG00000165804	3.12543	ZNF219	zinc finger protein 219	51222
ENSG00000165792	3.12221	METTL17	methyltransferase like 17	64745
ENSG00000272273	3.10845	IER3-AS1	IER3 antisense RNA 1	105379695
ENSG00000130193	3.09604	THEM6	thioesterase superfamily member 6	51337
ENSG00000148019	3.09046	CEP78	centrosomal protein 78	84131
ENSG00000101255	3.06856	TRIB3	tribbles pseudokinase 3	57761
ENSG00000175970	3.06523	UNC119B	unc-119 lipid binding chaperone B	84747
ENSG00000062282	3.05638	DGAT2	diacylglycerol O-acyltransferase 2	84649
ENSG00000108179	3.05323	PPIF	peptidylprolyl isomerase F	10105
ENSG00000124429	3.03888	POF1B	POF1B actin binding protein	79983
ENSG00000179094	3.03655	PER1	period circadian regulator 1	5187
ENSG00000125285	3.02322	SOX21	SRY-box transcription factor 21	11166
ENSG00000133710	3.01687	SPINK5	serine peptidase inhibitor Kazal type 5	11005
ENSG00000165272	3.00895	AQP3	aquaporin 3 (Gill blood group)	360
ENSG00000158292	2.98428	GPR153	G protein-coupled receptor 153	387509
ENSG00000096433	2.97902	ITPR3	inositol 1,4,5-trisphosphate receptor type 3	3710
ENSG00000029153	2.97654	ARNTL2	aryl hydrocarbon receptor nuclear translocator like 2	56938
ENSG00000204839	2.97252	MROH6	maestro heat like repeat family member 6	642475
ENSG00000124789	2.9685	NUP153	nucleoporin 153	9972
ENSG00000260401	2.96523	ENSG00000260401
ENSG00000143556	2.96457	S100A7	S100 calcium binding protein A7	6278
ENSG00000264772	2.95534	ENSG00000264772
ENSG00000135631	2.94536	RAB11FIP5	RAB11 family interacting protein 5	26056
ENSG00000198074	2.92897	AKR1B10	aldo-keto reductase family 1 member B10	57016
ENSG00000175984	2.92739	DENND2C	DENN domain containing 2C	163259
ENSG00000109685	2.92402	NSD2	nuclear receptor binding SET domain protein 2	7468
ENSG00000145214	2.91955	DGKQ	diacylglycerol kinase theta	1609
ENSG00000100092	2.89407	SH3BP1	SH3 domain binding protein 1	23616
ENSG00000132746	2.88289	ALDH3B2	aldehyde dehydrogenase 3 family member B2	222
ENSG00000144452	2.87327	ABCA12	ATP binding cassette subfamily A member 12	26154
ENSG00000101935	2.86998	AMMECR1	AMMECR nuclear protein 1	9949
ENSG00000251381	2.86858	LINC00958	long intergenic non-protein coding RNA 958	100506305
ENSG00000206538	2.8638	VGLL3	vestigial like family member 3	389136
ENSG00000142751	2.8404	GPN2	GPN-loop GTPase 2	54707
ENSG00000244094	2.83416	SPRR2F	small proline rich protein 2F	6705
ENSG00000183018	2.83228	SPNS2	sphingolipid transporter 2	124976
ENSG00000263244	2.83066	ENSG00000263244
ENSG00000186806	2.8237	VSIG10L	V-set and immunoglobulin domain containing 10 like	147645
ENSG00000250021	2.81234	ARPIN-AP3S2	ARPIN-AP3S2 readthrough	100526783
ENSG00000212907	2.80834	ND4L	NADH dehydrogenase subunit 4L	4539
ENSG00000160588	2.8081	MPZL3	myelin protein zero like 3	196264
ENSG00000087086	2.8081	FTL	ferritin light chain	2512
ENSG00000136699	2.80802	SMPD4	sphingomyelin phosphodiesterase 4	55627
ENSG00000131788	2.80775	PIAS3	protein inhibitor of activated STAT 3	10401
ENSG00000154734	2.80244	ADAMTS1	ADAM metallopeptidase with thrombospondin type 1 motif 1	9510
ENSG00000143322	2.80215	ABL2	ABL proto-oncogene 2, non-receptor tyrosine kinase	27
ENSG00000125821	2.78895	DTD1	D-aminoacyl-tRNA deacylase 1	92675
ENSG00000164284	2.77233	GRPEL2	GrpE like 2, mitochondrial	134266
ENSG00000182979	2.76532	MTA1	metastasis associated 1	9112
ENSG00000136379	2.76463	ABHD17C	abhydrolase domain containing 17C, depalmitoylase	58489
ENSG00000160179	2.76382	ABCG1	ATP binding cassette subfamily G member 1	9619
ENSG00000099875	2.75741	MKNK2	MAPK interacting serine/threonine kinase 2	2872
ENSG00000173818	2.74746	ENDOV	endonuclease V	284131
ENSG00000112033	2.74309	PPARD	peroxisome proliferator activated receptor delta	5467
ENSG00000078018	2.72393	MAP2	microtubule associated protein 2	4133
ENSG00000143614	2.72026	GATAD2B	GATA zinc finger domain containing 2B	57459
ENSG00000124466	2.71858	LYPD3	LY6/PLAUR domain containing 3	27076
ENSG00000159166	2.70319	LAD1	ladinin 1	3898
ENSG00000137440	2.69951	FGFBP1	fibroblast growth factor binding protein 1	9982
ENSG00000095564	2.69518	BTAF1	B-TFIID TATA-box binding protein associated factor 1	9044
ENSG00000166396	2.68725	SERPINB7	serpin family B member 7	8710
ENSG00000104419	2.67416	NDRG1	N-myc downstream regulated 1	10397
ENSG00000136830	2.66478	NIBAN2	niban apoptosis regulator 2	64855
ENSG00000164442	2.65562	CITED2	Cbp/p300 interacting transactivator with Glu/Asp rich carboxy-terminal domain 2	10370
ENSG00000158055	2.64544	GRHL3	grainyhead like transcription factor 3	57822
ENSG00000230937	2.64357	MIR205HG	MIR205 host gene	642587
ENSG00000162772	2.63726	ATF3	activating transcription factor 3	467
ENSG00000137193	2.63674	PIM1	Pim-1 proto-oncogene, serine/threonine kinase	5292
ENSG00000175505	2.63514	CLCF1	cardiotrophin like cytokine factor 1	23529
ENSG00000131050	2.62825	BPIFA2	BPI fold containing family A member 2	140683
ENSG00000179593	2.62765	ALOX15B	arachidonate 15-lipoxygenase type B	247
ENSG00000156931	2.61611	VPS8	VPS8 subunit of CORVET complex	23355
ENSG00000269713	2.59224	NBPF9	NBPF member 9	400818
ENSG00000100422	2.59172	CERK	ceramide kinase	64781
ENSG00000174469	2.58727	CNTNAP2	contactin associated protein 2	26047
ENSG00000181019	2.58357	NQO1	NAD(P)H quinone dehydrogenase 1	1728
ENSG00000110429	2.57871	FBXO3	F-box protein 3	26273
ENSG00000259865	2.56778	ENSG00000259865
ENSG00000110888	2.56277	CAPRIN2	caprin family member 2	65981
ENSG00000123892	2.55158	RAB38	RAB38, member RAS oncogene family	23682
ENSG00000063244	2.5497	U2AF2	U2 small nuclear RNA auxiliary factor 2	11338
ENSG00000115758	2.54049	ODC1	ornithine decarboxylase 1	4953
ENSG00000215788	2.53914	TNFRSF25	TNF receptor superfamily member 25	8718
ENSG00000214193	2.53111	SH3D21	SH3 domain containing 21	79729
ENSG00000169035	2.52842	KLK7	kallikrein related peptidase 7	5650
ENSG00000143546	2.52756	S100A8	S100 calcium binding protein A8	6279
ENSG00000204618	2.49397	RNF39	ring finger protein 39	80352
ENSG00000287778	2.49154	ENSG00000287778
ENSG00000158201	2.49096	ABHD3	abhydrolase domain containing 3, phospholipase	171586
ENSG00000143995	2.48926	MEIS1	Meis homeobox 1	4211
ENSG00000198763	2.48224	ND2	NADH dehydrogenase subunit 2	4536
ENSG00000144063	2.46904	MALL	mal, T cell differentiation protein like	7851
ENSG00000131149	2.46502	GSE1	Gse1 coiled-coil protein	23199
ENSG00000134398	2.46341	ERN2	endoplasmic reticulum to nucleus signaling 2	10595
ENSG00000174501	2.46179	ANKRD36C	ankyrin repeat domain 36C	400986
ENSG00000065357	2.45347	DGKA	diacylglycerol kinase alpha	1606
ENSG00000155265	2.45219	GOLGA7B	golgin A7 family member B	401647
ENSG00000185022	2.44407	MAFF	MAF bZIP transcription factor F	23764
ENSG00000240801	2.44262	ENSG00000240801
ENSG00000177030	2.43924	DEAF1	DEAF1 transcription factor	10522
ENSG00000198435	2.43644	NRARP	NOTCH regulated ankyrin repeat protein	441478
ENSG00000161243	2.43604	FBXO27	F-box protein 27	126433
ENSG00000134317	2.43391	GRHL1	grainyhead like transcription factor 1	29841
ENSG00000205629	2.43386	LCMT1	leucine carboxyl methyltransferase 1	51451
ENSG00000138061	2.4304	CYP1B1	cytochrome P450 family 1 subfamily B member 1	1545
ENSG00000106366	2.42819	SERPINE1	serpin family E member 1	5054
ENSG00000133030	2.42645	MPRIP	myosin phosphatase Rho interacting protein	23164
ENSG00000129194	2.42557	SOX15	SRY-box transcription factor 15	6665
ENSG00000113361	2.42537	CDH6	cadherin 6	1004
ENSG00000008838	2.42183	MED24	mediator complex subunit 24	9862
ENSG00000115648	2.41896	MLPH	melanophilin	79083
ENSG00000092295	2.41276	TGM1	transglutaminase 1	7051
ENSG00000169733	2.41173	RFNG	RFNG O-fucosylpeptide 3-beta-N-acetylglucosaminyltransferase	5986
ENSG00000166123	2.4066	GPT2	glutamic--pyruvic transaminase 2	84706
ENSG00000144306	2.40378	SCRN3	secernin 3	79634
ENSG00000141098	2.40288	GFOD2	glucose-fructose oxidoreductase domain containing 2	81577
ENSG00000082805	2.40142	ERC1	ELKS/RAB6-interacting/CAST family member 1	23085
ENSG00000157613	2.39988	CREB3L1	cAMP responsive element binding protein 3 like 1	90993
ENSG00000137331	2.39804	IER3	immediate early response 3	8870
ENSG00000253368	2.39172	TRNP1	TMF1 regulated nuclear protein 1	388610
ENSG00000156030	2.39157	MIDEAS	mitotic deacetylase associated SANT domain protein	91748
ENSG00000118898	2.38614	PPL	periplakin	5493
ENSG00000063978	2.37969	RNF4	ring finger protein 4	6047
ENSG00000109846	2.37302	CRYAB	crystallin alpha B	1410
ENSG00000198786	2.3717	ND5	NADH dehydrogenase subunit 5	4540
ENSG00000113070	2.36885	HBEGF	heparin binding EGF like growth factor	1839
ENSG00000153391	2.36852	INO80C	INO80 complex subunit C	125476
ENSG00000165474	2.36485	GJB2	gap junction protein beta 2	2706
ENSG00000096696	2.36399	DSP	desmoplakin	1832
ENSG00000224032	2.36199	ENSG00000224032
ENSG00000065833	2.35941	ME1	malic enzyme 1	4199
ENSG00000074410	2.35333	CA12	carbonic anhydrase 12	771
ENSG00000198431	2.35231	TXNRD1	thioredoxin reductase 1	7296
ENSG00000160211	2.35044	G6PD	glucose-6-phosphate dehydrogenase	2539
ENSG00000166012	2.34971	TAF1D	TATA-box binding protein associated factor, RNA polymerase I subunit D	79101
ENSG00000141337	2.3469	ARSG	arylsulfatase G	22901
ENSG00000260257	2.34624	LOC119746555	uncharacterized LOC119746555	119746555
ENSG00000138166	2.34502	DUSP5	dual specificity phosphatase 5	1847
ENSG00000063245	2.34273	EPN1	epsin 1	29924
ENSG00000141503	2.34258	MINK1	misshapen like kinase 1	50488
ENSG00000133884	2.31904	DPF2	double PHD fingers 2	5977
ENSG00000173548	2.3186	SNX33	sorting nexin 33	257364
ENSG00000175265	2.30645	GOLGA8A	golgin A8 family member A	23015
ENSG00000115808	2.30483	STRN	striatin	6801
ENSG00000147996	2.30252	CBWD5	COBW domain containing 5	220869
ENSG00000159023	2.29017	EPB41	erythrocyte membrane protein band 4.1	2035
ENSG00000183963	2.28845	SMTN	smoothelin	6525
ENSG00000155918	2.28772	RAET1L	retinoic acid early transcript 1L	154064
ENSG00000006652	2.28027	IFRD1	interferon related developmental regulator 1	3475
ENSG00000161249	2.28018	DMKN	dermokine	93099
ENSG00000205420	2.27815	KRT6A	keratin 6A	3853
ENSG00000161055	2.27231	SCGB3A1	secretoglobin family 3A member 1	92304
ENSG00000069812	2.26522	HES2	hes family bHLH transcription factor 2	54626
ENSG00000163207	2.26485	IVL	involucrin	3713
ENSG00000162783	2.26458	IER5	immediate early response 5	51278
ENSG00000117000	2.26395	RLF	RLF zinc finger	6018
ENSG00000089916	2.26378	GPATCH2L	G-patch domain containing 2 like	55668
ENSG00000172830	2.26234	SSH3	slingshot protein phosphatase 3	54961
ENSG00000160746	2.2593	ANO10	anoctamin 10	55129
ENSG00000005238	2.25888	FAM214B	family with sequence similarity 214 member B	80256
ENSG00000108828	2.25455	VAT1	vesicle amine transport 1	10493
ENSG00000157379	2.24814	DHRS1	dehydrogenase/reductase 1	115817
ENSG00000139433	2.23555	GLTP	glycolipid transfer protein	51228
ENSG00000145390	2.2336	USP53	ubiquitin specific peptidase 53	54532
ENSG00000110080	2.23346	ST3GAL4	ST3 beta-galactoside alpha-2,3-sialyltransferase 4	6484
ENSG00000213853	2.22562	EMP2	epithelial membrane protein 2	2013
ENSG00000147099	2.21847	HDAC8	histone deacetylase 8	55869
ENSG00000167757	2.21814	KLK11	kallikrein related peptidase 11	11012
ENSG00000151422	2.21749	FER	FER tyrosine kinase	2241
ENSG00000127666	2.21662	TICAM1	toll like receptor adaptor molecule 1	148022
ENSG00000106246	2.21655	PTCD1	pentatricopeptide repeat domain 1	26024
ENSG00000173801	2.21499	JUP	junction plakoglobin	3728
ENSG00000148337	2.21267	CIZ1	CDKN1A interacting zinc finger protein 1	25792
ENSG00000125534	2.20655	PPDPF	pancreatic progenitor cell differentiation and proliferation factor	79144
ENSG00000204379	2.20118	XAGE1A	X antigen family member 1A	653220
ENSG00000177666	2.19569	PNPLA2	patatin like phospholipase domain containing 2	57104
ENSG00000087152	2.19165	ATXN7L3	ataxin 7 like 3	56970
ENSG00000099204	2.1897	ABLIM1	actin binding LIM protein 1	3983
ENSG00000160691	2.18489	SHC1	SHC adaptor protein 1	6464
ENSG00000104881	2.18256	PPP1R13L	protein phosphatase 1 regulatory subunit 13 like	10848
ENSG00000179833	2.18017	SERTAD2	SERTA domain containing 2	9792
ENSG00000257524	2.17856	ST6GALNAC6	ST6 N-acetylgalactosaminide alpha-2,6-sialyltransferase 6	30815
ENSG00000161642	2.16061	ZNF385A	zinc finger protein 385A	25946
ENSG00000137804	2.1583	NUSAP1	nucleolar and spindle associated protein 1	51203
ENSG00000164687	2.15804	FABP5	fatty acid binding protein 5	2171
ENSG00000149485	2.14877	FADS1	fatty acid desaturase 1	3992
ENSG00000206075	2.14756	SERPINB5	serpin family B member 5	5268
ENSG00000111300	2.1441	NAA25	N-alpha-acetyltransferase 25, NatB auxiliary subunit	80018
ENSG00000161013	2.14021	MGAT4B	alpha-1,3-mannosyl-glycoprotein 4-beta-N-acetylglucosaminyltransferase B	11282
ENSG00000228748	2.14019	ENSG00000228748
ENSG00000104853	2.13972	CLPTM1	CLPTM1 regulator of GABA type A receptor forward trafficking	1209
ENSG00000058085	2.13785	LAMC2	laminin subunit gamma 2	3918
ENSG00000013375	2.13245	PGM3	phosphoglucomutase 3	5238
ENSG00000248223	2.13239	ENSG00000248223
ENSG00000055483	2.12651	USP36	ubiquitin specific peptidase 36	57602
ENSG00000105698	2.12218	USF2	upstream transcription factor 2, c-fos interacting	7392
ENSG00000213983	2.12179	AP1G2	adaptor related protein complex 1 subunit gamma 2	8906
ENSG00000087053	2.11796	MTMR2	myotubularin related protein 2	8898
ENSG00000147872	2.11507	PLIN2	perilipin 2	123
ENSG00000197279	2.11307	ZNF165	zinc finger protein 165	7718
ENSG00000167880	2.11261	EVPL	envoplakin	2125
ENSG00000176171	2.11016	BNIP3	BCL2 interacting protein 3	664
ENSG00000143970	2.10873	ASXL2	ASXL transcriptional regulator 2	55252
ENSG00000167244	2.10869	IGF2	insulin like growth factor 2	3481
ENSG00000023330	2.10643	ALAS1	5'-aminolevulinate synthase 1	211
ENSG00000124788	2.10539	ATXN1	ataxin 1	6310
ENSG00000158863	2.10537	FHIP2B	FHF complex subunit HOOK interacting protein 2B	64760
ENSG00000168488	2.10294	ATXN2L	ataxin 2 like	11273
ENSG00000151012	2.1015	SLC7A11	solute carrier family 7 member 11	23657
ENSG00000143458	2.09716	GABPB2	GA binding protein transcription factor subunit beta 2	126626
ENSG00000117407	2.09467	ARTN	artemin	9048
ENSG00000114993	2.09227	RTKN	rhotekin	6242
ENSG00000163220	2.09217	S100A9	S100 calcium binding protein A9	6280
ENSG00000105131	2.09208	EPHX3	epoxide hydrolase 3	79852
ENSG00000173156	2.09203	RHOD	ras homolog family member D	29984
ENSG00000143819	2.08989	EPHX1	epoxide hydrolase 1	2052
ENSG00000134755	2.08937	DSC2	desmocollin 2	1824
ENSG00000114857	2.08456	NKTR	natural killer cell triggering receptor	4820
ENSG00000182704	2.08301	TSKU	tsukushi, small leucine rich proteoglycan	25987
ENSG00000182544	2.07894	MFSD5	major facilitator superfamily domain containing 5	84975
ENSG00000188112	2.07812	C6orf132	chromosome 6 open reading frame 132	647024
ENSG00000156453	2.07796	PCDH1	protocadherin 1	5097
ENSG00000124762	2.07743	CDKN1A	cyclin dependent kinase inhibitor 1A	1026
ENSG00000189223	2.0747	PAX8-AS1	PAX8 antisense RNA 1	654433
ENSG00000147955	2.07183	SIGMAR1	sigma non-opioid intracellular receptor 1	10280
ENSG00000221978	2.06612	CCNL2	cyclin L2	81669
ENSG00000101752	2.06112	MIB1	MIB E3 ubiquitin protein ligase 1	57534
ENSG00000138162	2.05999	TACC2	transforming acidic coiled-coil containing protein 2	10579
ENSG00000130175	2.05901	PRKCSH	protein kinase C substrate 80K-H	5589
ENSG00000137699	2.05774	TRIM29	tripartite motif containing 29	23650
ENSG00000187134	2.05675	AKR1C1	aldo-keto reductase family 1 member C1	1645
ENSG00000134762	2.05621	DSC3	desmocollin 3	1825
ENSG00000136689	2.05587	IL1RN	interleukin 1 receptor antagonist	3557
ENSG00000197329	2.05544	PELI1	pellino E3 ubiquitin protein ligase 1	57162
ENSG00000112378	2.05386	PERP	p53 apoptosis effector related to PMP22	64065
ENSG00000125999	2.05332	BPIFB1	BPI fold containing family B member 1	92747
ENSG00000120129	2.05233	DUSP1	dual specificity phosphatase 1	1843
ENSG00000163472	2.04572	TMEM79	transmembrane protein 79	84283
ENSG00000141644	2.04383	MBD1	methyl-CpG binding domain protein 1	4152
ENSG00000147526	2.04173	TACC1	transforming acidic coiled-coil containing protein 1	6867
ENSG00000173559	2.03971	NABP1	nucleic acid binding protein 1	64859
ENSG00000124102	2.0377	PI3	peptidase inhibitor 3	5266
ENSG00000135972	2.03335	MRPS9	mitochondrial ribosomal protein S9	64965
ENSG00000196636	2.02925	SDHAF3	succinate dehydrogenase complex assembly factor 3	57001
ENSG00000108448	2.02693	TRIM16L	tripartite motif containing 16 like (pseudogene)	147166
ENSG00000239305	2.0254	RNF103	ring finger protein 103	7844
ENSG00000168802	2.02406	CHTF8	chromosome transmission fidelity factor 8	54921
ENSG00000269044	2.0218	ENSG00000269044
ENSG00000074416	2.01781	MGLL	monoglyceride lipase	11343
ENSG00000103257	2.01183	SLC7A5	solute carrier family 7 member 5	8140
ENSG00000105677	2.00783	TMEM147	transmembrane protein 147	10430
ENSG00000151470	-2.00094	C4orf33	chromosome 4 open reading frame 33	132321
ENSG00000256043	-2.00753	CTSO	cathepsin O	1519
ENSG00000173821	-2.00784	RNF213	ring finger protein 213	57674
ENSG00000139174	-2.01241	PRICKLE1	prickle planar cell polarity protein 1	144165
ENSG00000114126	-2.01338	TFDP2	transcription factor Dp-2	7029
ENSG00000155287	-2.0145	SLC25A28	solute carrier family 25 member 28	81894
ENSG00000158373	-2.01685	H2BC5	H2B clustered histone 5	3017
ENSG00000176046	-2.01971	NUPR1	nuclear protein 1, transcriptional regulator	26471
ENSG00000136770	-2.02523	DNAJC1	DnaJ heat shock protein family (Hsp40) member C1	64215
ENSG00000152229	-2.03237	PSTPIP2	proline-serine-threonine phosphatase interacting protein 2	9050
ENSG00000112902	-2.03672	SEMA5A	semaphorin 5A	9037
ENSG00000054598	-2.04309	FOXC1	forkhead box C1	2296
ENSG00000125347	-2.04368	IRF1	interferon regulatory factor 1	3659
ENSG00000118596	-2.04516	SLC16A7	solute carrier family 16 member 7	9194
ENSG00000162078	-2.04788	ZG16B	zymogen granule protein 16B	124220
ENSG00000107201	-2.05152	DDX58	DExD/H-box helicase 58	23586
ENSG00000149131	-2.05504	SERPING1	serpin family G member 1	710
ENSG00000163565	-2.05504	IFI16	interferon gamma inducible protein 16	3428
ENSG00000164332	-2.05643	UBLCP1	ubiquitin like domain containing CTD phosphatase 1	134510
ENSG00000169855	-2.06447	ROBO1	roundabout guidance receptor 1	6091
ENSG00000166750	-2.06449	SLFN5	schlafen family member 5	162394
ENSG00000167034	-2.06622	NKX3-1	NK3 homeobox 1	4824
ENSG00000111331	-2.0815	OAS3	2'-5'-oligoadenylate synthetase 3	4940
ENSG00000240065	-2.08553	PSMB9	proteasome 20S subunit beta 9	5698
ENSG00000152061	-2.08643	RABGAP1L	RAB GTPase activating protein 1 like	9910
ENSG00000159200	-2.09163	RCAN1	regulator of calcineurin 1	1827
ENSG00000081377	-2.09166	CDC14B	cell division cycle 14B	8555
ENSG00000003400	-2.09293	CASP10	caspase 10	843
ENSG00000130349	-2.09432	MTRES1	mitochondrial transcription rescue factor 1	51250
ENSG00000100226	-2.09614	GTPBP1	GTP binding protein 1	9567
ENSG00000000971	-2.09893	CFH	complement factor H	3075
ENSG00000123095	-2.10056	BHLHE41	basic helix-loop-helix family member e41	79365
ENSG00000119514	-2.10305	GALNT12	polypeptide N-acetylgalactosaminyltransferase 12	79695
ENSG00000171711	-2.10952	DEFB4A	defensin beta 4A	1673
ENSG00000257252	-2.114	ENSG00000257252
ENSG00000204397	-2.13013	CARD16	caspase recruitment domain family member 16	114769
ENSG00000130234	-2.13018	ACE2	angiotensin converting enzyme 2	59272
ENSG00000114251	-2.13397	WNT5A	Wnt family member 5A	7474
ENSG00000131116	-2.13897	ZNF428	zinc finger protein 428	126299
ENSG00000159212	-2.14039	CLIC6	chloride intracellular channel 6	54102
ENSG00000181722	-2.14258	ZBTB20	zinc finger and BTB domain containing 20	26137
ENSG00000049449	-2.14465	RCN1	reticulocalbin 1	5954
ENSG00000171236	-2.14701	LRG1	leucine rich alpha-2-glycoprotein 1	116844
ENSG00000138642	-2.15076	HERC6	HECT and RLD domain containing E3 ubiquitin protein ligase family member 6	55008
ENSG00000002549	-2.15415	LAP3	leucine aminopeptidase 3	51056
ENSG00000023445	-2.15932	BIRC3	baculoviral IAP repeat containing 3	330
ENSG00000115221	-2.16426	ITGB6	integrin subunit beta 6	3694
ENSG00000123700	-2.16465	KCNJ2	potassium inwardly rectifying channel subfamily J member 2	3759
ENSG00000215915	-2.16666	ATAD3C	ATPase family AAA domain containing 3C	219293
ENSG00000172331	-2.16885	BPGM	bisphosphoglycerate mutase	669
ENSG00000185201	-2.17362	IFITM2	interferon induced transmembrane protein 2	10581
ENSG00000157601	-2.17942	MX1	MX dynamin like GTPase 1	4599
ENSG00000145284	-2.18166	SCD5	stearoyl-CoA desaturase 5	79966
ENSG00000049130	-2.18178	KITLG	KIT ligand	4254
ENSG00000026297	-2.18544	RNASET2	ribonuclease T2	8635
ENSG00000114127	-2.19101	XRN1	5'-3' exoribonuclease 1	54464
ENSG00000076706	-2.19458	MCAM	melanoma cell adhesion molecule	4162
ENSG00000077942	-2.20075	FBLN1	fibulin 1	2192
ENSG00000165832	-2.20281	TRUB1	TruB pseudouridine synthase family member 1	142940
ENSG00000128311	-2.20503	TST	thiosulfate sulfurtransferase	7263
ENSG00000133106	-2.21995	EPSTI1	epithelial stromal interaction 1	94240
ENSG00000060982	-2.22273	BCAT1	branched chain amino acid transaminase 1	586
ENSG00000086570	-2.22683	FAT2	FAT atypical cadherin 2	2196
ENSG00000148143	-2.23411	ZNF462	zinc finger protein 462	58499
ENSG00000110013	-2.2345	SIAE	sialic acid acetylesterase	54414
ENSG00000096872	-2.23589	IFT74	intraflagellar transport 74	80173
ENSG00000189058	-2.23679	APOD	apolipoprotein D	347
ENSG00000115267	-2.2454	IFIH1	interferon induced with helicase C domain 1	64135
ENSG00000177485	-2.2454	ZBTB33	zinc finger and BTB domain containing 33	10009
ENSG00000173432	-2.24668	SAA1	serum amyloid A1	6288
ENSG00000204525	-2.25834	HLA-C	major histocompatibility complex, class I, C	3107
ENSG00000204304	-2.26284	PBX2	PBX homeobox 2	5089
ENSG00000132357	-2.28184	CARD6	caspase recruitment domain family member 6	84674
ENSG00000144476	-2.28191	ACKR3	atypical chemokine receptor 3	57007
ENSG00000134871	-2.28977	COL4A2	collagen type IV alpha 2 chain	1284
ENSG00000148965	-2.29485	SAA4	serum amyloid A4, constitutive	6291
ENSG00000170581	-2.29975	STAT2	signal transducer and activator of transcription 2	6773
ENSG00000221963	-2.30148	APOL6	apolipoprotein L6	80830
ENSG00000185880	-2.3026	TRIM69	tripartite motif containing 69	140691
ENSG00000154642	-2.31133	C21orf91	chromosome 21 open reading frame 91	54149
ENSG00000162407	-2.3129	PLPP3	phospholipid phosphatase 3	8613
ENSG00000270647	-2.32897	TAF15	TATA-box binding protein associated factor 15	8148
ENSG00000164039	-2.33534	BDH2	3-hydroxybutyrate dehydrogenase 2	56898
ENSG00000182197	-2.33576	EXT1	exostosin glycosyltransferase 1	2131
ENSG00000175895	-2.33672	PLEKHF2	pleckstrin homology and FYVE domain containing 2	79666
ENSG00000149582	-2.33819	TMEM25	transmembrane protein 25	84866
ENSG00000273213	-2.34511	H3-2	H3.2 histone (putative)	440686
ENSG00000277534	-2.35046	ENSG00000277534
ENSG00000162493	-2.35415	PDPN	podoplanin	10630
ENSG00000132274	-2.35663	TRIM22	tripartite motif containing 22	10346
ENSG00000226067	-2.35815	ENSG00000226067
ENSG00000169435	-2.35864	RASSF6	Ras association domain family member 6	166824
ENSG00000065534	-2.36241	MYLK	myosin light chain kinase	4638
ENSG00000137033	-2.36471	IL33	interleukin 33	90865
ENSG00000184979	-2.36787	USP18	ubiquitin specific peptidase 18	11274
ENSG00000134339	-2.37762	SAA2	serum amyloid A2	6289
ENSG00000170365	-2.38149	SMAD1	SMAD family member 1	4086
ENSG00000123609	-2.39767	NMI	N-myc and STAT interactor	9111
ENSG00000143653	-2.39993	SCCPDH	saccharopine dehydrogenase (putative)	51097
ENSG00000110446	-2.41202	SLC15A3	solute carrier family 15 member 3	51296
ENSG00000145675	-2.42357	PIK3R1	phosphoinositide-3-kinase regulatory subunit 1	5295
ENSG00000157693	-2.43323	TMEM268	transmembrane protein 268	203197
ENSG00000138640	-2.43733	FAM13A	family with sequence similarity 13 member A	10144
ENSG00000099260	-2.44798	PALMD	palmdelphin	54873
ENSG00000140931	-2.4535	CMTM3	CKLF like MARVEL transmembrane domain containing 3	123920
ENSG00000106477	-2.46146	CEP41	centrosomal protein 41	95681
ENSG00000006042	-2.48225	TMEM98	transmembrane protein 98	26022
ENSG00000231389	-2.48303	HLA-DPA1	major histocompatibility complex, class II, DP alpha 1	3113
ENSG00000135842	-2.49195	NIBAN1	niban apoptosis regulator 1	116496
ENSG00000184898	-2.49456	RBM43	RNA binding motif protein 43	375287
ENSG00000203875	-2.49545	SNHG5	small nucleolar RNA host gene 5	387066
ENSG00000223960	-2.49614	CHROMR	cholesterol induced regulator of metabolism RNA	101927027
ENSG00000077092	-2.49908	RARB	retinoic acid receptor beta	5915
ENSG00000274265	-2.50324	ENSG00000274265
ENSG00000146376	-2.51565	ARHGAP18	Rho GTPase activating protein 18	93663
ENSG00000065308	-2.51879	TRAM2	translocation associated membrane protein 2	9697
ENSG00000111912	-2.52619	NCOA7	nuclear receptor coactivator 7	135112
ENSG00000162366	-2.53094	PDZK1IP1	PDZK1 interacting protein 1	10158
ENSG00000132541	-2.53095	RIDA	reactive intermediate imine deaminase A homolog	10247
ENSG00000115604	-2.53582	IL18R1	interleukin 18 receptor 1	8809
ENSG00000118961	-2.54736	LDAH	lipid droplet associated hydrolase	60526
ENSG00000233396	-2.55174	ENSG00000233396
ENSG00000140105	-2.55363	WARS1	tryptophanyl-tRNA synthetase 1	7453
ENSG00000163083	-2.55367	INHBB	inhibin subunit beta B	3625
ENSG00000068079	-2.56255	IFI35	interferon induced protein 35	3430
ENSG00000082438	-2.56916	COBLL1	cordon-bleu WH2 repeat protein like 1	22837
ENSG00000132256	-2.5796	TRIM5	tripartite motif containing 5	85363
ENSG00000183486	-2.58137	MX2	MX dynamin like GTPase 2	4600
ENSG00000258955	-2.58214	LINC00519	long intergenic non-protein coding RNA 519	161342
ENSG00000164309	-2.58586	CMYA5	cardiomyopathy associated 5	202333
ENSG00000146674	-2.58774	IGFBP3	insulin like growth factor binding protein 3	3486
ENSG00000140265	-2.58949	ZSCAN29	zinc finger and SCAN domain containing 29	146050
ENSG00000115594	-2.60631	IL1R1	interleukin 1 receptor type 1	3554
ENSG00000100749	-2.61241	VRK1	VRK serine/threonine kinase 1	7443
ENSG00000091137	-2.61683	SLC26A4	solute carrier family 26 member 4	5172
ENSG00000176463	-2.62627	SLCO3A1	solute carrier organic anion transporter family member 3A1	28232
ENSG00000134326	-2.62773	CMPK2	cytidine/uridine monophosphate kinase 2	129607
ENSG00000163131	-2.6283	CTSS	cathepsin S	1520
ENSG00000187608	-2.63474	ISG15	ISG15 ubiquitin like modifier	9636
ENSG00000175048	-2.64068	ZDHHC14	zinc finger DHHC-type palmitoyltransferase 14	79683
ENSG00000181381	-2.64149	DDX60L	DExD/H-box 60 like	91351
ENSG00000181634	-2.64658	TNFSF15	TNF superfamily member 15	9966
ENSG00000259342	-2.64915	ENSG00000259342
ENSG00000125848	-2.64972	FLRT3	fibronectin leucine rich transmembrane protein 3	23767
ENSG00000120594	-2.65181	PLXDC2	plexin domain containing 2	84898
ENSG00000234745	-2.65358	HLA-B	major histocompatibility complex, class I, B	3106
ENSG00000174796	-2.65772	THAP6	THAP domain containing 6	152815
ENSG00000121858	-2.66475	TNFSF10	TNF superfamily member 10	8743
ENSG00000175318	-2.66616	GRAMD2A	GRAM domain containing 2A	196996
ENSG00000134897	-2.68332	BIVM	basic, immunoglobulin-like variable motif containing	54841
ENSG00000137745	-2.68428	MMP13	matrix metallopeptidase 13	4322
ENSG00000100342	-2.68618	APOL1	apolipoprotein L1	8542
ENSG00000090376	-2.7004	IRAK3	interleukin 1 receptor associated kinase 3	11213
ENSG00000146859	-2.71498	TMEM140	transmembrane protein 140	55281
ENSG00000224897	-2.72077	POT1-AS1	POT1 antisense RNA 1	401398
ENSG00000155850	-2.72538	SLC26A2	solute carrier family 26 member 2	1836
ENSG00000006210	-2.72989	CX3CL1	C-X3-C motif chemokine ligand 1	6376
ENSG00000196116	-2.7581	TDRD7	tudor domain containing 7	23424
ENSG00000019144	-2.77773	PHLDB1	pleckstrin homology like domain family B member 1	23187
ENSG00000130589	-2.77888	HELZ2	helicase with zinc finger 2	85441
ENSG00000243811	-2.7846	APOBEC3D	apolipoprotein B mRNA editing enzyme catalytic subunit 3D	140564
ENSG00000154556	-2.79074	SORBS2	sorbin and SH3 domain containing 2	8470
ENSG00000119699	-2.79205	TGFB3	transforming growth factor beta 3	7043
ENSG00000082074	-2.79271	FYB1	FYN binding protein 1	2533
ENSG00000162645	-2.81468	GBP2	guanylate binding protein 2	2634
ENSG00000165816	-2.82226	VWA2	von Willebrand factor A domain containing 2	340706
ENSG00000165275	-2.82956	TRMT10B	tRNA methyltransferase 10B	158234
ENSG00000105852	-2.83687	PON3	paraoxonase 3	5446
ENSG00000115365	-2.84689	LANCL1	LanC like 1	10314
ENSG00000042980	-2.85319	ADAM28	ADAM metallopeptidase domain 28	10863
ENSG00000164342	-2.87021	TLR3	toll like receptor 3	7098
ENSG00000227198	-2.87411	ENSG00000227198
ENSG00000172403	-2.87693	SYNPO2	synaptopodin 2	171024
ENSG00000239713	-2.87999	APOBEC3G	apolipoprotein B mRNA editing enzyme catalytic subunit 3G	60489
ENSG00000231574	-2.88564	LINC02015	long intergenic non-protein coding RNA 2015	102724550
ENSG00000168062	-2.88629	BATF2	basic leucine zipper ATF-like transcription factor 2	116071
ENSG00000163513	-2.89081	TGFBR2	transforming growth factor beta receptor 2	7048
ENSG00000118849	-2.95322	RARRES1	retinoic acid receptor responder 1	5918
ENSG00000139055	-2.9622	ERP27	endoplasmic reticulum protein 27	121506
ENSG00000093134	-2.96259	VNN3	vanin 3	55350
ENSG00000124256	-2.96313	ZBP1	Z-DNA binding protein 1	81030
ENSG00000113594	-2.96635	LIFR	LIF receptor subunit alpha	3977
ENSG00000122643	-2.98246	NT5C3A	5'-nucleotidase, cytosolic IIIA	51251
ENSG00000128335	-2.98658	APOL2	apolipoprotein L2	23780
ENSG00000164308	-3.00412	ERAP2	endoplasmic reticulum aminopeptidase 2	64167
ENSG00000144369	-3.02424	FAM171B	family with sequence similarity 171 member B	165215
ENSG00000109193	-3.04544	SULT1E1	sulfotransferase family 1E member 1	6783
ENSG00000065320	-3.07842	NTN1	netrin 1	9423
ENSG00000050344	-3.10389	NFE2L3	nuclear factor, erythroid 2 like 3	9603
ENSG00000007062	-3.11292	PROM1	prominin 1	8842
ENSG00000175928	-3.14273	LRRN1	leucine rich repeat neuronal 1	57633
ENSG00000136048	-3.15197	DRAM1	DNA damage regulated autophagy modulator 1	55332
ENSG00000140379	-3.17635	BCL2A1	BCL2 related protein A1	597
ENSG00000112312	-3.19691	GMNN	geminin DNA replication inhibitor	51053
ENSG00000223829	-3.20187	LOC105375267	uncharacterized LOC105375267	105375267
ENSG00000117115	-3.21029	PADI2	peptidyl arginine deiminase 2	11240
ENSG00000072858	-3.23179	SIDT1	SID1 transmembrane family member 1	54847
ENSG00000101347	-3.23854	SAMHD1	SAM and HD domain containing deoxynucleoside triphosphate triphosphohydrolase 1	25939
ENSG00000131203	-3.25237	IDO1	indoleamine 2,3-dioxygenase 1	3620
ENSG00000168077	-3.27404	SCARA3	scavenger receptor class A member 3	51435
ENSG00000128394	-3.27689	APOBEC3F	apolipoprotein B mRNA editing enzyme catalytic subunit 3F	200316
ENSG00000237988	-3.31179	ENSG00000237988
ENSG00000137752	-3.31486	CASP1	caspase 1	834
ENSG00000114631	-3.31547	PODXL2	podocalyxin like 2	50512
ENSG00000185745	-3.32074	IFIT1	interferon induced protein with tetratricopeptide repeats 1	3434
ENSG00000204642	-3.33742	HLA-F	major histocompatibility complex, class I, F	3134
ENSG00000133328	-3.35353	PLAAT2	phospholipase A and acyltransferase 2	54979
ENSG00000134321	-3.36356	RSAD2	radical S-adenosyl methionine domain containing 2	91543
ENSG00000095970	-3.37279	TREM2	triggering receptor expressed on myeloid cells 2	54209
ENSG00000154451	-3.37516	GBP5	guanylate binding protein 5	115362
ENSG00000015479	-3.41836	MATR3	matrin 3	9782
ENSG00000146192	-3.42919	FGD2	FYVE, RhoGEF and PH domain containing 2	221472
ENSG00000078081	-3.44282	LAMP3	lysosomal associated membrane protein 3	27074
ENSG00000213160	-3.45557	KLHL23	kelch like family member 23	151230
ENSG00000205659	-3.46733	LIN52	lin-52 DREAM MuvB core complex component	91750
ENSG00000119917	-3.47635	IFIT3	interferon induced protein with tetratricopeptide repeats 3	3437
ENSG00000167641	-3.49895	PPP1R14A	protein phosphatase 1 regulatory inhibitor subunit 14A	94274
ENSG00000119681	-3.50128	LTBP2	latent transforming growth factor beta binding protein 2	4053
ENSG00000271079	-3.50213	CTAGE15	CTAGE family member 15	441294
ENSG00000124875	-3.57612	CXCL6	C-X-C motif chemokine ligand 6	6372
ENSG00000177409	-3.57617	SAMD9L	sterile alpha motif domain containing 9 like	219285
ENSG00000204889	-3.5825	KRT40	keratin 40	125115
ENSG00000196136	-3.61835	SERPINA3	serpin family A member 3	12
ENSG00000011028	-3.68124	MRC2	mannose receptor C type 2	9902
ENSG00000280165	-3.69101	PCDH20	protocadherin 20	64881
ENSG00000117228	-3.72312	GBP1	guanylate binding protein 1	2633
ENSG00000169245	-3.7319	CXCL10	C-X-C motif chemokine ligand 10	3627
ENSG00000169174	-3.73515	PCSK9	proprotein convertase subtilisin/kexin type 9	255738
ENSG00000146757	-3.74708	ZNF92	zinc finger protein 92	168374
ENSG00000128284	-3.7481	APOL3	apolipoprotein L3	80833
ENSG00000091513	-3.75911	TF	transferrin	7018
ENSG00000107485	-3.827	GATA3	GATA binding protein 3	2625
ENSG00000144810	-3.84157	COL8A1	collagen type VIII alpha 1 chain	1295
ENSG00000205403	-3.87307	CFI	complement factor I	3426
ENSG00000198542	-3.88711	ITGBL1	integrin subunit beta like 1	9358
ENSG00000134258	-3.90922	VTCN1	V-set domain containing T cell activation inhibitor 1	79679
ENSG00000184371	-4.01248	CSF1	colony stimulating factor 1	1435
ENSG00000084110	-4.04691	HAL	histidine ammonia-lyase	3034
ENSG00000134986	-4.06461	NREP	neuronal regeneration related protein	9315
ENSG00000287831	-4.07845	ENSG00000287831
ENSG00000145824	-4.10941	CXCL14	C-X-C motif chemokine ligand 14	9547
ENSG00000105641	-4.14147	SLC5A5	solute carrier family 5 member 5	6528
ENSG00000038427	-4.22812	VCAN	versican	1462
ENSG00000136514	-4.23491	RTP4	receptor transporter protein 4	64108
ENSG00000230533	-4.26917	ENSG00000230533
ENSG00000172728	-4.35394	FUT10	fucosyltransferase 10	84750
ENSG00000196787	-4.35764	H2AC11	H2A clustered histone 11	8969
ENSG00000152049	-4.36456	KCNE4	potassium voltage-gated channel subfamily E regulatory subunit 4	23704
ENSG00000145476	-4.43255	CYP4V2	cytochrome P450 family 4 subfamily V member 2	285440
ENSG00000261857	-4.44704	MIA	MIA SH3 domain containing	8190
ENSG00000169248	-4.47019	CXCL11	C-X-C motif chemokine ligand 11	6373
ENSG00000166741	-4.51472	NNMT	nicotinamide N-methyltransferase	4837
ENSG00000013297	-4.60308	CLDN11	claudin 11	5010
ENSG00000112782	-4.61178	CLIC5	chloride intracellular channel 5	53405
ENSG00000270882	-4.67271	H4C14	H4 clustered histone 14	8370
ENSG00000129048	-4.68692	ACKR4	atypical chemokine receptor 4	51554
ENSG00000133101	-4.71371	CCNA1	cyclin A1	8900
ENSG00000154917	-4.75595	RAB6B	RAB6B, member RAS oncogene family	51560
ENSG00000273259	-4.79042	ENSG00000273259	Nonsense mediated decay
ENSG00000196371	-4.83746	FUT4	fucosyltransferase 4	2526
ENSG00000204616	-4.85593	TRIM31	tripartite motif containing 31	11074
ENSG00000235513	-4.96549	ENSG00000235513
ENSG00000153064	-5.11039	BANK1	B cell scaffold protein with ankyrin repeats 1	55024
ENSG00000101680	-5.12794	LAMA1	laminin subunit alpha 1	284217
ENSG00000277075	-5.12815	H2AC8	H2A clustered histone 8	3012
ENSG00000188820	-5.15016	CALHM6	calcium homeostasis modulator family member 6	441168
ENSG00000163735	-5.20184	CXCL5	C-X-C motif chemokine ligand 5	6374
ENSG00000004468	-5.20871	CD38	CD38 molecule	952
ENSG00000050730	-5.27657	TNIP3	TNFAIP3 interacting protein 3	79931
ENSG00000237807	-5.41423	LOC100507516	uncharacterized LOC100507516	100507516
ENSG00000007952	-5.4843	NOX1	NADPH oxidase 1	27035
ENSG00000102524	-5.52609	TNFSF13B	TNF superfamily member 13b	10673
ENSG00000188060	-5.57021	RAB42	RAB42, member RAS oncogene family	115273
ENSG00000162654	-5.60324	GBP4	guanylate binding protein 4	115361
ENSG00000260136	-5.60353	ENSG00000260136
ENSG00000128000	-5.62449	ZNF780B	zinc finger protein 780B	163131
ENSG00000150551	-5.64694	LYPD1	LY6/PLAUR domain containing 1	116372
ENSG00000213886	-5.75628	UBD	ubiquitin D	10537
ENSG00000079215	-5.83288	SLC1A3	solute carrier family 1 member 3	6507
ENSG00000172738	-5.90353	TMEM217	transmembrane protein 217	221468
ENSG00000204382	-5.96979	XAGE1B	X antigen family member 1B	653067
ENSG00000005249	-6.12168	PRKAR2B	protein kinase cAMP-dependent type II regulatory subunit beta	5577
ENSG00000119922	-6.12472	IFIT2	interferon induced protein with tetratricopeptide repeats 2	3433
ENSG00000163568	-6.17798	AIM2	absent in melanoma 2	9447
ENSG00000198848	-6.18616	CES1	carboxylesterase 1	1066
ENSG00000128694	-6.45124	OSGEPL1	O-sialoglycoprotein endopeptidase like 1	64172
ENSG00000151882	-6.61109	CCL28	C-C motif chemokine ligand 28	56477
ENSG00000078098	-6.638	FAP	fibroblast activation protein alpha	2191
ENSG00000243926	-7.35084	ENSG00000243926
ENSG00000113140	-7.57443	SPARC	secreted protein acidic and cysteine rich	6678
ENSG00000108950	-7.67822	FAM20A	FAM20A golgi associated secretory pathway pseudokinase	54757
ENSG00000164176	-7.77463	EDIL3	EGF like repeats and discoidin domains 3	10085
ENSG00000182752	-8.24157	PAPPA	pappalysin 1	5069
ENSG00000122862	-8.47423	SRGN	serglycin	5552
ENSG00000282772	-8.51543	ENSG00000282772
ENSG00000132010	-9.9526	ZNF20	zinc finger protein 20	7568
ENSG00000021645	-10.1878	NRXN3	neurexin 3	9369
ENSG00000172159	-10.8903	FRMD3	FERM domain containing 3	257019
ENSG00000250532	-10.8906	ENSG00000250532
ENSG00000180543	-13.3255	TSPYL5	TSPY like 5	85453

## Sheet: S2
Supplemental table S2. Shown are 62 significantly enriched canonical pathways (Fisher`s Exact test p-value < 0.05) associated with the set of 724 regulated genes in bronchial ALI post 24 h exposure to HTP-smoke compared to sham. z-scores > 2 indicate activation, z-scores < -2 indicate inhibition.
Ingenuity Canonical Pathways	-log(p-value)	z-score	Molecules
Role of Hypercytokinemia/hyperchemokinemia in the Pathogenesis of Influenza	7.86	-2.324	CASP1,CXCL10,DDX58,IFIT2,IFIT3,IL1RN,IL33,IL36RN,ISG15,MX1,OAS3,RSAD2,STAT2,TICAM1,TLR3
Role of IL-17A in Psoriasis	5.95	0	CXCL5,CXCL6,DEFB4A/DEFB4B,S100A7,S100A8,S100A9
Interferon Signaling	5.28	-2.828	IFI35,IFIT1,IFIT3,IFITM2,IRF1,ISG15,MX1,STAT2
LXR/RXR Activation	5.07	-2.138	ABCG1,APOD,APOL1,IL1R1,IL1RN,IL33,IL36RN,PON3,S100A8,SAA1,SAA2,SAA4,TF,TLR3
Wound Healing Signaling Pathway	5.06	-0.218	CLCF1,COL4A2,COL8A1,HBEGF,IL1R1,IL1RN,IL33,IL36RN,KRT16,KRT6A,KRT6B,KRT6C,LAMA1,LAMC2,PDGFB,SHC1,TGFB3,TGFBR2,TNFSF10,TNFSF13B,TNFSF15
Atherosclerosis Signaling	4.75		ABHD3,ALOX15B,ALOXE3,APOD,APOL1,CSF1,IL1RN,IL33,IL36RN,MMP13,PDGFB,PLAAT2,S100A8,SAA4
Neuroprotective Role of THOP1 in Alzheimer's Disease	4.52	2.53	FAP,HLA-B,HLA-C,HLA-F,KLK10,KLK11,KLK12,KLK5,KLK6,KLK7,PRKAR2B,PRSS3,SERPINA3
SPINK1 Pancreatic Cancer Pathway	4.4	-1.667	KLK10,KLK11,KLK12,KLK5,KLK6,KLK7,PRSS3,SPINK1,TGFBR2
Granulocyte Adhesion and Diapedesis	4.08		ACKR3,ACKR4,CCL28,CLDN11,CLDN17,CX3CL1,CXCL10,CXCL11,CXCL14,CXCL5,CXCL6,IL1R1,IL1RN,IL33,IL36RN,MMP13
Agranulocyte Adhesion and Diapedesis	3.96		ACKR3,ACKR4,CCL28,CLDN11,CLDN17,CX3CL1,CXCL10,CXCL11,CXCL14,CXCL5,CXCL6,IL1R1,IL1RN,IL33,IL36RN,MMP13,PODXL2
MSP-RON Signaling Pathway	3.71		CSF1,KLK10,KLK11,KLK12,KLK5,KLK6,KLK7,PIK3R1
Glucocorticoid Receptor Signaling	3.67		CDKN1A,CEBPA,DUSP1,GABPB2,HLA-B,HLA-C,HLA-DPA1,HLA-F,IL18R1,IL1R1,IL1RN,KRT16,KRT40,KRT6A,KRT6B,KRT6C,KRT78,KRT80,MMP13,MT-ATP6,MT-ND2,MT-ND4L,MT-ND5,MT-ND6,PIK3R1,RARB,SERPINE1,SHC1,TAF15,TGFB3,TGFBR2,VIPR1
Pyroptosis Signaling Pathway	3.58	-1.897	AIM2,CASP1,GBP1,GBP2,GBP4,GBP5,IL1R1,NLRP10,PRKAR2B,TLR3
Role of Pattern Recognition Receptors in Recognition of Bacteria and Viruses	3.36	-1.633	CASP1,CLCF1,DDX58,IFIH1,IL33,OAS3,PIK3R1,TGFB3,TICAM1,TLR3,TNFSF10,TNFSF13B,TNFSF15
Acute Phase Response Signaling	3.15	1	FTL,IL1R1,IL1RN,IL33,IL36RN,PIK3R1,SAA1,SAA2,SAA4,SERPINA3,SERPINE1,SERPING1,SHC1,TF
Intrinsic Prothrombin Activation Pathway	3	2.449	KLK10,KLK11,KLK12,KLK5,KLK6,KLK7
Ferroptosis Signaling Pathway	2.93	0.632	ALOX15B,ALOXE3,ANGPTL4,CDKN1A,CHAC1,FTL,H2BC5,NOX1,SLC7A11,TF,TXNRD1
Neuroinflammation Signaling Pathway	2.82	-3.357	BIRC3,CASP1,CREB3L1,CX3CL1,CXCL10,HLA-B,HLA-C,HLA-DPA1,HLA-F,IL1R1,IRAK3,NOX1,PIK3R1,SLC1A3,TGFB3,TGFBR2,TICAM1,TLR3,TREM2
p38 MAPK Signaling	2.71	-1	CREB3L1,DUSP1,IL1R1,IL1RN,IL33,IL36RN,IRAK3,MKNK2,TGFB3,TGFBR2
FXR/RXR Activation	2.56		APOD,APOL1,IL1RN,IL33,IL36RN,PON3,SAA1,SAA2,SAA4,TF
Antigen Presentation Pathway	2.36		HLA-B,HLA-C,HLA-DPA1,HLA-F,PSMB9
Role of PKR in Interferon Induction and Antiviral Response	2.32	-1.414	ATF3,CASP1,DDX58,IFIH1,IRF1,NLRP10,PDGFB,SCARA3,STAT2,TLR3
IL-13 Signaling Pathway	2.29	-0.333	ALOX15B,CXCL6,DEFB103A/DEFB103B,DEFB4A/DEFB4B,DUSP1,HBEGF,IL33,PIK3R1,TGFB3
VDR/RXR Activation	2.22	0	CDKN1A,CEBPA,CXCL10,IGFBP3,KLF4,KLK6,PPARD
Toll-like Receptor Signaling	2.22	0	IL1RN,IL33,IL36RN,IRAK3,TICAM1,TLR3,UBD
MSP-RON Signaling In Macrophages Pathway	2.22	2.121	CREB3L1,HLA-DPA1,KLK10,KLK11,KLK12,KLK5,KLK6,KLK7,PIK3R1
Hepatic Cholestasis	2.13		CLCF1,IL1R1,IL1RN,IL33,IL36RN,IRAK3,PRKAR2B,SLCO3A1,TGFB3,TNFSF10,TNFSF13B,TNFSF15
Endocannabinoid Cancer Inhibition Pathway	2.09	1	ATF3,CASP1,CASP10,CDKN1A,CREB3L1,NUPR1,PIK3R1,PRKAR2B,SMPD4,TRIB3
Hepatic Fibrosis / Hepatic Stellate Cell Activation	2.08		COL4A2,COL8A1,CSF1,IGF2,IGFBP3,IL1R1,LAMA1,MMP13,PDGFB,SERPINE1,TGFB3,TGFBR2
Activation of IRF by Cytosolic Pattern Recognition Receptors	2.03	-1.633	DDX58,IFIH1,IFIT2,ISG15,STAT2,ZBP1
Role of IL-17F in Allergic Inflammatory Airway Diseases	2.02		CREB3L1,CXCL10,CXCL5,CXCL6,MMP13
PPAR Signaling	2	-0.707	CITED2,IL1R1,IL1RN,IL33,IL36RN,PDGFB,PPARD,SHC1
Coronavirus Pathogenesis Pathway	1.93	0.577	ACE2,CASP1,DDX58,EEF1A2,HDAC8,OAS3,SERPINE1,SIGMAR1,STAT2,TGFBR2,TICAM1,TLR3
Necroptosis Signaling Pathway	1.9	-1.265	BIRC3,CASP1,CASP10,PELI1,PPIF,STAT2,TICAM1,TLR3,TNFSF10,ZBP1
Aryl Hydrocarbon Receptor Signaling	1.86	-0.447	ALDH3A1,ALDH3B2,CCNA1,CDKN1A,CYP1A1,CYP1B1,NCOA7,NQO1,RARB,TGFB3
Hepatic Fibrosis Signaling Pathway	1.83	-0.471	CREB3L1,FTL,IL1R1,IL1RN,IL33,IL36RN,IRAK3,ITGB6,MMP13,MYLK,NOX1,PDGFB,PIK3R1,PRKAR2B,RHOD,SERPINE1,TF,TGFB3,TGFBR2,WNT5A
IL-17 Signaling	1.8	-2.111	CLCF1,CXCL5,DEFB103A/DEFB103B,DEFB4A/DEFB4B,IL33,MMP13,PIK3R1,TGFB3,TNFSF10,TNFSF13B,TNFSF15
HMGB1 Signaling	1.73	0	CLCF1,IL1R1,IL33,PIK3R1,RHOD,SERPINE1,TGFB3,TNFSF10,TNFSF13B,TNFSF15
Superoxide Radicals Degradation	1.71		CYGB,NQO1
Clathrin-mediated Endocytosis Signaling	1.71		AP1G2,APOD,APOL1,EPN1,ITGB6,PDGFB,PIK3R1,S100A8,SAA4,TF,UBD
Role of Macrophages, Fibroblasts and Endothelial Cells in Rheumatoid Arthritis	1.66		CEBPA,CREB3L1,CSF1,IL18R1,IL1R1,IL1RN,IL33,IL36RN,IRAK3,MMP13,PDGFB,PIK3R1,PRSS3,TLR3,TNFSF13B,WNT5A
Pathogenesis of Multiple Sclerosis	1.61		CXCL10,CXCL11
Salvage Pathways of Pyrimidine Deoxyribonucleotides	1.61		APOBEC3G,UPP1
Apelin Cardiac Fibroblast Signaling Pathway	1.6		ACE2,SERPINE1,TGFB3
LPS/IL-1 Mediated Inhibition of RXR Function	1.58		ABCG1,ALAS1,ALDH3A1,ALDH3B2,CES2,CHST11,FABP5,IL1R1,IL1RN,IL33,IL36RN,SULT1E1,SULT2B1
Erythropoietin Signaling Pathway	1.57	1.265	BIRC3,CLCF1,IL33,ITPR3,PIK3R1,SHC1,TGFB3,TNFSF10,TNFSF13B,TNFSF15
Tight Junction Signaling	1.56		CEBPA,CLDN11,CLDN17,EPB41,MYLK,PPP2R2C,PRKAR2B,STX1A,TGFB3,TGFBR2
Tumor Microenvironment Pathway	1.54	0	CSF1,HLA-B,HLA-C,HLA-F,IDO1,IGF2,MMP13,PDGFB,PIK3R1,TGFB3
α-tocopherol Degradation	1.52		CYP4F11,CYP4F3
Xenobiotic Metabolism Signaling	1.48		ALDH3A1,ALDH3B2,CES1,CES2,CHST11,CITED2,CYP1A1,CYP1B1,FTL,NQO1,PIK3R1,PPP2R2C,SULT1E1,SULT2B1
Osteoarthritis Pathway	1.48	-2.121	CASP1,CASP10,CREB3L1,H19,IL1R1,ITGB6,MMP13,PPARD,S100A8,S100A9,SMAD1,TGFBR2
Phagosome Maturation	1.47		CTSO,CTSS,CTSV,HLA-B,HLA-C,HLA-F,NOX1,STX1A,VPS37C
Estrogen Biosynthesis	1.44		AKR1B10,AKR1C1/AKR1C2,CYP1A1,CYP1B1
Retinol Biosynthesis	1.41		AKR1B10,CES1,CES2,PNPLA2
Senescence Pathway	1.41	-1.069	ASXL2,ATF3,CDKN1A,ITPR3,PIK3R1,PPP2R2C,RASSF5,SAA1,SAA2,SAA4,SERPINE1,SMAD1,TGFB3,TGFBR2
Acute Myeloid Leukemia Signaling	1.38	-2	CCNA1,CEBPA,JUP,KITLG,PIK3R1,PIM1
Crosstalk between Dendritic Cells and Natural Killer Cells	1.38		HLA-B,HLA-C,HLA-F,TLR3,TNFSF10,TREM2
MSP-RON Signaling In Cancer Cells Pathway	1.37	1.89	CREB3L1,KLK10,KLK11,KLK12,KLK5,KLK6,KLK7,PIK3R1
Hematopoiesis from Multipotent Stem Cells	1.37		CSF1,KITLG
Xenobiotic Metabolism PXR Signaling Pathway	1.35	0.632	ALDH3A1,ALDH3B2,CES1,CES2,CHST11,CITED2,PPP1R14A,PRKAR2B,SULT1E1,SULT2B1
Airway Pathology in Chronic Obstructive Pulmonary Disease	1.33		APOD,CLCF1,IL33,TGFB3,TNFSF10,TNFSF13B,TNFSF15
Oleate Biosynthesis II (Animals)	1.31		FADS1,SCD5

## Sheet: S3
Supplementary table S3. 121 genes regulated with p<0.01 and ratios >2-fold in alveolar ALI post 24 h exposure to HTP-smoke compared to sham. 60 genes were upregulated in exposed alveolar ALI and 61 downregulated.
Ensembl gene ID	Linear fold change (HTP-smoke vs. sham)	Symbol or ID	Description	Entrez ID
ENSG00000168398	25.3041	BDKRB2	bradykinin receptor B2	624
ENSG00000159899	8.70394	NPR2	natriuretic peptide receptor 2	4882
ENSG00000136231	7.08638	IGF2BP3	insulin like growth factor 2 mRNA binding protein 3	10643
ENSG00000108448	6.08444	TRIM16L	tripartite motif containing 16 like (pseudogene)	147166
ENSG00000186529	5.94978	CYP4F3	cytochrome P450 family 4 subfamily F member 3	4051
ENSG00000129038	5.94919	LOXL1	lysyl oxidase like 1	4016
ENSG00000196787	5.94915	H2AC11	H2A clustered histone 11	8969
ENSG00000173110	5.45138	HSPA6	heat shock protein family A (Hsp70) member 6	3310
ENSG00000167046	5.43982	ENSG00000167046
ENSG00000278233	4.80395	RNA5-8SN2	RNA, 5.8S ribosomal N2	109864281
ENSG00000277739	4.65949	RNA5-8SP10	RNA, 5.8S ribosomal pseudogene 10	109910384
ENSG00000228106	4.42395	ENSG00000228106
ENSG00000138061	4.37409	CYP1B1	cytochrome P450 family 1 subfamily B member 1	1545
ENSG00000278189	4.22604	RNA5-8SN1	RNA, 5.8S ribosomal N1	106632260
ENSG00000047056	4.13391	WDR37	WD repeat domain 37	22884
ENSG00000275215	4.09091	RNA5-8SN3	RNA, 5.8S ribosomal N3	109910381
ENSG00000137460	4.01569	FHDC1	FH2 domain containing 1	85462
ENSG00000006606	3.96645	CCL26	C-C motif chemokine ligand 26	10344
ENSG00000126464	3.83542	PRR12	proline rich 12	57479
ENSG00000184986	3.83186	TMEM121	transmembrane protein 121	80757
ENSG00000196139	3.80197	AKR1C3	aldo-keto reductase family 1 member C3	8644
ENSG00000203993	3.8003	ARRDC1-AS1	ARRDC1 antisense RNA 1	85026
ENSG00000215182	3.76954	MUC5AC	mucin 5AC, oligomeric mucus/gel-forming	4586
ENSG00000087842	3.53359	PIR	pirin	8544
ENSG00000178026	3.40779	LRRC75B	leucine rich repeat containing 75B	388886
ENSG00000272333	3.339	KMT2B	lysine methyltransferase 2B	9757
ENSG00000109814	3.30087	UGDH	UDP-glucose 6-dehydrogenase	7358
ENSG00000181019	2.95257	NQO1	NAD(P)H quinone dehydrogenase 1	1728
ENSG00000001084	2.93962	GCLC	glutamate-cysteine ligase catalytic subunit	2729
ENSG00000125746	2.77854	EML2	EMAP like 2	24139
ENSG00000132423	2.77462	COQ3	coenzyme Q3, methyltransferase	51805
ENSG00000197050	2.74173	ZNF420	zinc finger protein 420	147923
ENSG00000160211	2.72839	G6PD	glucose-6-phosphate dehydrogenase	2539
ENSG00000164949	2.71158	GEM	GTP binding protein overexpressed in skeletal muscle	2669
ENSG00000108474	2.67042	PIGL	phosphatidylinositol glycan anchor biosynthesis class L	9487
ENSG00000174939	2.61287	ASPHD1	aspartate beta-hydroxylase domain containing 1	253982
ENSG00000280832	2.59717	ENSG00000280832
ENSG00000187134	2.53821	AKR1C1	aldo-keto reductase family 1 member C1	1645
ENSG00000115275	2.51257	MOGS	mannosyl-oligosaccharide glucosidase	7841
ENSG00000023909	2.49699	GCLM	glutamate-cysteine ligase modifier subunit	2730
ENSG00000167967	2.48852	E4F1	E4F transcription factor 1	1877
ENSG00000087086	2.35797	FTL	ferritin light chain	2512
ENSG00000100564	2.35597	PIGH	phosphatidylinositol glycan anchor biosynthesis class H	5283
ENSG00000135083	2.30028	CCNJL	cyclin J like	79616
ENSG00000065833	2.24719	ME1	malic enzyme 1	4199
ENSG00000120685	2.20278	PROSER1	proline and serine rich 1	80209
ENSG00000287839	2.16649	ENSG00000287839
ENSG00000119640	2.16596	ACYP1	acylphosphatase 1	97
ENSG00000107789	2.15896	MINPP1	multiple inositol-polyphosphate phosphatase 1	9562
ENSG00000221926	2.15767	TRIM16	tripartite motif containing 16	10626
ENSG00000100425	2.15562	BRD1	bromodomain containing 1	23774
ENSG00000117143	2.1555	UAP1	UDP-N-acetylglucosamine pyrophosphorylase 1	6675
ENSG00000101187	2.15516	SLCO4A1	solute carrier organic anion transporter family member 4A1	28231
ENSG00000182704	2.14339	TSKU	tsukushi, small leucine rich proteoglycan	25987
ENSG00000135124	2.0825	P2RX4	purinergic receptor P2X 4	5025
ENSG00000139405	2.06311	RITA1	RBPJ interacting and tubulin associated 1	84934
ENSG00000197712	2.05788	FAM114A1	family with sequence similarity 114 member A1	92689
ENSG00000167996	2.02431	FTH1	ferritin heavy chain 1	2495
ENSG00000164610	2.01301	RP9	RP9 pre-mRNA splicing factor	6100
ENSG00000078403	2.00487	MLLT10	MLLT10 histone lysine methyltransferase DOT1L cofactor	8028
ENSG00000214922	-2.00295	HLA-F-AS1	HLA-F antisense RNA 1	285830
ENSG00000131153	-2.01317	GINS2	GINS complex subunit 2	51659
ENSG00000177675	-2.04543	CD163L1	CD163 molecule like 1	283316
ENSG00000152348	-2.10025	ATG10	autophagy related 10	83734
ENSG00000142227	-2.11659	EMP3	epithelial membrane protein 3	2014
ENSG00000182010	-2.19923	RTKN2	rhotekin 2	219790
ENSG00000179981	-2.20268	TSHZ1	teashirt zinc finger homeobox 1	10194
ENSG00000137959	-2.21178	IFI44L	interferon induced protein 44 like	10964
ENSG00000139437	-2.2222	TCHP	trichoplein keratin filament binding	84260
ENSG00000120334	-2.27478	CENPL	centromere protein L	91687
ENSG00000177694	-2.29224	NAALADL2	N-acetylated alpha-linked acidic dipeptidase like 2	254827
ENSG00000119969	-2.299	HELLS	helicase, lymphoid specific	3070
ENSG00000070950	-2.29939	RAD18	RAD18 E3 ubiquitin protein ligase	56852
ENSG00000175455	-2.29975	CCDC14	coiled-coil domain containing 14	64770
ENSG00000165996	-2.34706	HACD1	3-hydroxyacyl-CoA dehydratase 1	9200
ENSG00000197457	-2.37521	STMN3	stathmin 3	50861
ENSG00000187720	-2.37668	THSD4	thrombospondin type 1 domain containing 4	79875
ENSG00000162894	-2.40649	FCMR	Fc fragment of IgM receptor	9214
ENSG00000139734	-2.41205	DIAPH3	diaphanous related formin 3	81624
ENSG00000164078	-2.46808	MST1R	macrophage stimulating 1 receptor	4486
ENSG00000272414	-2.46847	FAM47E-STBD1	FAM47E-STBD1 readthrough	100631383
ENSG00000104897	-2.49613	SF3A2	splicing factor 3a subunit 2	8175
ENSG00000277476	-2.52834	ENSG00000277476
ENSG00000160226	-2.56021	CFAP410	cilia and flagella associated protein 410	755
ENSG00000089820	-2.56549	ARHGAP4	Rho GTPase activating protein 4	393
ENSG00000144455	-2.60549	SUMF1	sulfatase modifying factor 1	285362
ENSG00000204542	-2.62248	C6orf15	chromosome 6 open reading frame 15	29113
ENSG00000285596	-2.66499	ENSG00000285596
ENSG00000138074	-2.71146	SLC5A6	solute carrier family 5 member 6	8884
ENSG00000144824	-2.73051	PHLDB2	pleckstrin homology like domain family B member 2	90102
ENSG00000115507	-2.78005	OTX1	orthodenticle homeobox 1	5013
ENSG00000169474	-2.82347	SPRR1A	small proline rich protein 1A	6698
ENSG00000197150	-2.85584	ABCB8	ATP binding cassette subfamily B member 8	11194
ENSG00000101057	-2.85712	MYBL2	MYB proto-oncogene like 2	4605
ENSG00000185504	-2.86871	FAAP100	FA core complex associated protein 100	80233
ENSG00000213949	-2.86957	ITGA1	integrin subunit alpha 1	3672
ENSG00000176124	-2.92116	DLEU1	deleted in lymphocytic leukemia 1	10301
ENSG00000176473	-2.92551	WDR25	WD repeat domain 25	79446
ENSG00000184260	-2.98457	H2AC20	H2A clustered histone 20	8338
ENSG00000144810	-2.99718	COL8A1	collagen type VIII alpha 1 chain	1295
ENSG00000151090	-3.10085	THRB	thyroid hormone receptor beta	7068
ENSG00000249532	-3.16859	MIR302CHG	miR-302/367 cluster host gene	109864269
ENSG00000204282	-3.24817	ENSG00000204282
ENSG00000047188	-3.27205	YTHDC2	YTH domain containing 2	64848
ENSG00000120647	-3.35603	CCDC77	coiled-coil domain containing 77	84318
ENSG00000243335	-3.42177	KCTD7	potassium channel tetramerization domain containing 7	154881
ENSG00000213096	-3.46552	ZNF254	zinc finger protein 254	9534
ENSG00000084774	-3.54747	CAD	carbamoyl-phosphate synthetase 2, aspartate transcarbamylase, and dihydroorotase	790
ENSG00000121988	-3.62097	ZRANB3	zinc finger RANBP2-type containing 3	84083
ENSG00000132196	-3.65964	HSD17B7	hydroxysteroid 17-beta dehydrogenase 7	51478
ENSG00000162825	-3.7407	NBPF20	NBPF member 20	100288142
ENSG00000261068	-3.78798	ENSG00000261068
ENSG00000248383	-4.30127	PCDHAC1	protocadherin alpha subfamily C, 1	56135
ENSG00000178947	-4.36017	SMIM10L2A	small integral membrane protein 10 like 2A	399668
ENSG00000281468	-5.30898	ENSG00000281468
ENSG00000256349	-6.5619	ENSG00000256349
ENSG00000083838	-7.38308	ZNF446	zinc finger protein 446	55663
ENSG00000040608	-7.44732	RTN4R	reticulon 4 receptor	65078
ENSG00000241316	-7.52712	SUCLG2-DT	SUCLG2 divergent transcript	101927111
ENSG00000174599	-8.07028	TRAM1L1	translocation associated membrane protein 1 like 1	133022
ENSG00000187733	-28.6711	AMY1C	amylase alpha 1C	278

## Sheet: S4
Supplemental table S4. Shown are 21 significantly enriched canonical pathways (Fisher`s Exact test p-value < 0.05) associated with the set of 121 regulated genes in alveolar ALI post 24 h exposure to HTP-smoke compared to sham. z-scores > 2 indicate activation, z-scores < -2 indicate inhibition.
Ingenuity Canonical Pathways	-log(p-value)	z-score	Molecules
Estrogen Biosynthesis	4.38		AKR1C1/AKR1C2,AKR1C3,CYP1B1,HSD17B7
Glutathione Biosynthesis	4.26		GCLC,GCLM
TR/RXR Activation	3.33		AKR1C1/AKR1C2,AKR1C3,ME1,THRB
γ-glutamyl Cycle	2.86		GCLC,GCLM
Ferroptosis Signaling Pathway	2.6		FTH1,FTL,GCLC,H2AC20
Bile Acid Biosynthesis, Neutral Pathway	2.58		AKR1C1/AKR1C2,AKR1C3
NRF2-mediated Oxidative Stress Response	2.45	2	FTH1,FTL,GCLC,GCLM,NQO1
Methylglyoxal Degradation III	2.16		AKR1C1/AKR1C2,AKR1C3
UDP-D-xylose and UDP-D-glucuronate Biosynthesis	2.07		UGDH
Uridine-5'-phosphate Biosynthesis	2.07		CAD
Retinoate Biosynthesis I	1.85		AKR1C1/AKR1C2,AKR1C3
Pentose Phosphate Pathway (Oxidative Branch)	1.67		G6PD
Xenobiotic Metabolism General Signaling Pathway	1.63		FTL,GCLC,NQO1
UDP-N-acetyl-D-glucosamine Biosynthesis II	1.59		UAP1
Zymosterol Biosynthesis	1.59		HSD17B7
Rapoport-Luebering Glycolytic Shunt	1.59		MINPP1
Superoxide Radicals Degradation	1.47		NQO1
Xenobiotic Metabolism Signaling	1.44		CYP1B1,FTL,GCLC,NQO1
α-tocopherol Degradation	1.38		CYP4F3
Pentose Phosphate Pathway	1.34		G6PD
Estrogen-Dependent Breast Cancer Signaling	1.32		AKR1C1/AKR1C2,HSD17B7

## Sheet: S5
Supplemental table S5. Shown are cytokines with predicted activation state from the IPA Upstream Regulator analysis of the set of 724 regulated genes in bronchial ALI post 24 h exposure to HTP-smoke compared to sham. z-scores > 2 indicate activation, z-scores < -2 indicate inhibition.
Upstream Regulator	Predicted Activation State	Activation z-score	p-value of overlap	Target Molecules in Dataset
IL1RN	Activated	4.035	1.82e-18	ATF3, CDKN1A, CHAC1, CTSS, CXCL11, CXCL5, DDX58, ERAP2, GBP1, HERC6, IFIH1, IFIT3, IRF1, LAMP3, LIFR, MX1, MX2, OAS3, PELI1, RARRES1, RSAD2, RTP4, S100A9, SERPINE1, SLC15A3, STAT2, TNFSF10, TRIM22, UBD, USP18
IL4	Activated	3.724	6.33e-18	ABHD17C, ABLIM1, ALAS1, ALOX15B, ARNTL2, BCAT1, BNIP3, BPGM, BPIFB1, BTAF1, CARD16, CD38, CDKN1A, CITED2, CMPK2, COBLL1, CSF1, CSTA, CTDNEP1, CX3CL1, CXCL10, CXCL11, CXCL6, DEFB103A/DEFB103B, DEFB4A/DEFB4B, DGAT2, DGKA, DSG1, EPHX1, EXT1, FADS1, GATA3, GBP2, GBP5, H2BC5, HBEGF, HLA-DPA1, HOPX, IDO1, IER3, IFI16, IFIH1, IFIT1, IFIT3, IL18R1, IL1R1, IL1RN, IL33, IRAK3, IRF1, ISG15, KITLG, KLF4, KLK…
IL10	Activated	2.548	4.72e-07	ABLIM3, BCL2A1, CDKN1A, CSF1, CTSS, CTSV, CXCL10, CXCL11, CXCL5, CXCL6, DEFB4A/DEFB4B, DUSP1, IDO1, IFIT2, IL18R1, IL1R1, IL1RN, IL33, IRF1, KITLG, LAMP3, NUP153, PRDM1, PSMB9, RARRES1, S100A8, S100A9, SLC1A3, SLC7A5, TLR3, TNFSF10, TNFSF13B, TNIP3, VCAN, VTCN1
IL5	Activated	2.674	0.00556	ATXN1, BNIP3, CDKN1A, CITED2, DUSP5, GBP2, GBP4, HBEGF, IER3, ITGB6, NABP1, NDRG1, PIM1, PPIF, PRDM1, SLC7A5, UPP1
TNF	Inhibited	-2.332	1.1e-33	ACKR3, AKR1B10, ALDH3A1, ALOX15B, ANGPTL4, APOL1, AQP3, AQP5, ARHGAP18, ATF3, BCL2A1, BHLHE41, BIRC3, BPGM, BPIFB1, CA12, CARD16, CARD6, CASP1, CASP10, CCL28, CD38, CDKN1A, CEBPA, CHST11, CITED2, CLCF1, CLDN11, CRYAB, CSF1, CTSS, CX3CL1, CXCL10, CXCL11, CXCL5, CXCL6, CYP1A1, CYP1B1, DDX58, DEFB103A/DEFB103B, DEFB4A/DEFB4B, DGKA, DSC2, DSC3, DUSP1, DUSP5, EDIL3, EMP2, EXT1, FABP5, FADS1, FAT2, FUT…
IFNG	Inhibited	-4.847	1.89e-31	ABLIM3, ACE2, AIM2, ANGPTL4, APOBEC3G, APOL1, APOL6, ATF3, BATF2, BCL2A1, BIRC3, CALHM6, CARD6, CASP1, CASP10, CCL28, CCNA1, CD38, CDKN1A, CEACAM5, CEBPA, CHAC1, CHST11, CLIC5, CMPK2, CSF1, CTSS, CTSV, CX3CL1, CXCL10, CXCL11, CXCL5, CXCL6, DDX58, DDX60L, DEFB103A/DEFB103B, DEFB4A/DEFB4B, DUSP1, DUSP5, ERAP2, EXT1, FABP5, FBLN1, FTL, GATA3, GBP1, GBP2, GBP4, GBP5, GJB2, HAL, HBEGF, HERC6, HLA-B, H…
IL1B	Inhibited	-4.156	9.48e-29	ADAMTS1, ANGPTL4, APOL6, ATF3, BCL2A1, BIRC3, BPIFB1, CASP10, CCL28, CDKN1A, CEBPA, CMPK2, CRYAB, CSF1, CTSS, CX3CL1, CXCL10, CXCL11, CXCL5, CXCL6, CYP1A1, CYP1B1, DEFB4A/DEFB4B, DGKA, DUSP1, DUSP5, EPSTI1, FABP5, G6PD, GATA3, GBP1, GBP2, GRB7, H19, HBEGF, HELZ2, HLA-F, IDO1, IER3, IFI16, IFIT1, IFIT3, IFRD1, IGFBP3, IL18R1, IL1R1, IL1RN, IL33, IL36RN, IRAK3, IRF1, ISG15, JUP, KLF4, LAMC2, LIFR, …
IFNL1	Inhibited	-4.972	5.96e-27	APOL6, ATF3, CHAC1, CMPK2, CXCL10, CXCL11, DDX58, DDX60L, GBP1, GBP5, HERC6, HLA-B, HLA-C, IFI35, IFIH1, IFIT1, IFIT2, IFIT3, IFITM2, ISG15, LAMP3, MX1, OAS3, PSMB9, RSAD2, RTP4, SLC15A3, STAT2, TDRD7, TMEM140, TRIM22, USP18
IFNA2	Inhibited	-5.201	1.17e-18	APOL6, CDKN1A, CMPK2, CXCL10, CXCL11, DDX58, GBP1, GBP2, GBP4, HBEGF, HERC6, HLA-B, HLA-C, IDO1, IFI16, IFI35, IFIH1, IFIT1, IFIT2, IFIT3, IFITM2, IRF1, ISG15, LAMP3, MAL, MT-ATP6, MX1, MX2, OAS3, PPP2R2C, RSAD2, SAMHD1, SLC15A3, TDRD7, TLR3, TNFSF10, TRIM22, UBD, USP18, ZBP1
IFNB1	Inhibited	-4.657	3.85e-17	APOL1, APOL2, APOL3, APOL6, CARD6, CASP1, CD38, CDKN1A, CMPK2, CRYAB, CX3CL1, CXCL10, CXCL11, CXCL6, CYP1A1, DDX58, GBP1, GBP2, GBP4, GBP5, IDO1, IFI16, IFIH1, IFIT1, IFIT2, IFIT3, IL1R1, IRF1, ISG15, MX1, NMI, NNMT, NT5C3A, PRDM1, RSAD2, SIDT1, STAT2, TLR3, TNFSF10, USP18, ZBP1, ZDHHC14
PRL	Inhibited	-2.915	1.02e-15	CDKN1A, CMPK2, CTSS, CTSV, CXCL10, CXCL11, DDX58, DDX60L, ECM1, EPSTI1, HELZ2, HERC6, IER3, IFI35, IFIH1, IFIT1, IFIT3, IGF2, IGFBP3, IRF1, ISG15, LAMP3, MX2, NUPR1, OAS3, ODC1, PDPN, PIM1, RSAD2, SAMD9L, SAMHD1, SERPINA3, SPARC, SPINK1, STAT2, TDRD7, TMEM140, TNFSF13B, USP18
IFNA4	Inhibited	-3.476	1.81e-09	CXCL10, CXCL11, GBP2, GBP5, IFIH1, IFIT1, IFIT2, ISG15, MX1, RSAD2, SLCO3A1, USP18, ZBP1
IL21	Inhibited	-2.771	2.44e-09	CALHM6, CASP1, CD38, CDKN1A, CLIC5, CMPK2, CXCL10, GATA3, GBP5, HERC6, IDO1, IFI16, IFIT1, IFIT2, IFIT3, IL18R1, ISG15, PRDM1, PSMB9, RORA, RSAD2, STAT2, USP18
IFNE	Inhibited	-2.534	2.45e-09	APOBEC3G, CDKN1A, CXCL10, CXCL11, IFIH1, IFIT2, ISG15, MX2, TLR3, TRIM5, USP18, ZBP1
IFNA1/IFNA13	Inhibited	-3.5	9.91e-09	CXCL10, CXCL11, CYP1A1, IFIH1, IFIT1, IFIT2, IRF1, ISG15, MX1, RSAD2, STAT2, TLR3, ZBP1
IL27	Inhibited	-2.506	1.36e-08	APOL1, CD38, CX3CL1, CXCL10, CXCL11, GATA3, GBP2, HLA-B, HLA-C, HLA-DPA1, IL1RN, IRF1, MX1, PIM1, PRDM1, STAT2, TLR3, TNFSF10, TNFSF13B, UBD
IFNL4	Inhibited	-2.639	2.66e-08	CXCL10, CXCL11, DDX58, IFIH1, IFIT1, ISG15, MX1
IFNA14	Inhibited	-2.764	2.98e-08	CXCL10, CXCL11, IFIH1, IFIT1, ISG15, MX1, RSAD2, ZBP1
IFNA10	Inhibited	-2.598	5.19e-08	CXCL10, CXCL11, IFIH1, IFIT1, ISG15, MX1, ZBP1
IFNA21	Inhibited	-2.594	5.19e-08	CXCL10, CXCL11, IFIH1, IFIT1, ISG15, MX1, ZBP1
IFNA5	Inhibited	-2.598	5.19e-08	CXCL10, CXCL11, IFIH1, IFIT1, ISG15, MX1, ZBP1
IFNA7	Inhibited	-2.598	5.19e-08	CXCL10, CXCL11, IFIH1, IFIT1, ISG15, MX1, ZBP1
IFNA6	Inhibited	-2.598	5.19e-08	CXCL10, CXCL11, IFIH1, IFIT1, ISG15, MX1, ZBP1
IFNA8	Inhibited	-2.611	9.49e-08	CXCL10, CXCL11, IFIH1, IFIT1, ISG15, MX1, ZBP1
IFNA16	Inhibited	-2.598	9.49e-08	CXCL10, CXCL11, IFIH1, IFIT1, ISG15, MX1, ZBP1
IFNK	Inhibited	-2.236	2.94e-06	CXCL10, CXCL11, IFIH1, IRF1, MX1, TLR3, ZBP1
IFNL3	Inhibited	-2.41	0.000166	DDX58, IFIH1, MX1, RSAD2, TLR3, USP18
IL17F	Inhibited	-2.142	0.00742	CX3CL1, CXCL10, CXCL5, CXCL6, MMP13

## Sheet: S6
Supplemental table S6. Shown are cytokines with predicted activation state from the IPA Upstream Regulator analysis of the set of 121 regulated genes in alveolar ALI post 24 h exposure to HTP-smoke compared to sham. z-scores > 2 indicate activation, z-scores < -2 indicate inhibition.
Upstream Regulator	Predicted Activation State	Activation z-score	p-value of overlap	Target Molecules in Dataset
TNF	Activated	3.026	0.079	BDKRB2, CCL26, CD163L1, CYP1B1, DLEU1, FTH1, GCLC, GCLM, GEM, HSD17B7, MST1R, MUC5AC, NQO1, TSHZ1
